# Supplementary material for: Metabolite profiling of wheat (Triticum aestivum L.) phloem exudate
Source: Plant Methods. 2014 Aug 15;10:27. doi: 10.1186/1746-4811-10-27 (PMC4138413; doi:10.1186/1746-4811-10-27)
Supplement: Additional file 2 — Short video outlining the method of aphid stylectomy. [file 1746-4811-10-27-S2.zip]

Archive with 1 entries (1 files):
- 3635106181297678_add2.wmv
